# Supplementary material for: Assessment of long-read strategies for the enrichment of clinically relevant breakpoints in lymphomas: towards a diagnostic implementation
Source: Ann Hematol. 2026 Jan 21;105(2):47. doi: 10.1007/s00277-026-06754-2 (PMC12823746; doi:10.1007/s00277-026-06754-2)
Supplement: Supplementary file 1 — (XLSX 75 KB) [file 277_2026_6754_MOESM1_ESM.xlsx]

## Sheet: Suppl.Table 1
	Supplementary Table S1: Design of probes for Lymphoid Cas9 panel.
	Design ID	Tartget gene symbol	Chromosome	DNA strand	Sequence	PAM sequence	On-Target Score	Off-Target Score
	CD.Cas9.STDP5723.AG	IGHJ_DLBCL	chr14	-	GAGGCTGACCGAAACTGAAA	AGG	57	60
	CD.Cas9.JLNM1084.AL	BCL6	chr3	+	TGGAAGGCACTAACTGTCCT	TGG	79	45
	CD.Cas9.JDKV1707.AA	IGHM_DLBCL	chr14	-	AGCTCGCCAAGCTGCACCAT	AGG	61	75
	CD.Cas9.PXMX5365.AA	IGHG4_DLBCL	chr14	-	ATAAAGGAGAAGCTCACCGA	AGG	81	68
	CD.Cas9.FZMM7586.AA	IGHG2_DLBCL	chr14	-	CACGTCCCGGTTCTGAACAA	AGG	80	75
	CD.Cas9.JDDN3631.AA	IGHG1_DLBCL	chr14	-	ACTCACGAGATAATCAACCA	CGG	100	81
	CD.Cas9.NZVV5921.AA	IGHG3_DLBCL	chr14	-	CTTGTATGAGGCCACTATTA	TGG	75	67
	CD.Cas9.YHFM2468.AB	CCND1	chr11	-	GACTTAGGCGGCCACCCAAG	GGG	87	75
	CD.Cas9.FBYL4134.AA	IGHJ_FL_MCL	chr14	+	AACCCTGCTCTCATCAAGAC	CGG	75	61
	CD.Cas9.BFVB7077.AF	BCL2_icr_mcr	chr18	-	CCTCGTTGATGTAAATACAA	TGG	74	61
	CD.Cas9.WRTB5251.AD	BCL2_mbr_icr	chr18	-	CTCCTCCAGGGATGATCAAC	AGG	72	60
	Hs.Cas9.MYC.1.AE	MYC	chr8	-	GTTGGTGAAGCTAACGTTGA	GGG	72	73
	CD.Cas9.NMPX4441.AD	KMT2Aprobe2	chr11	+	GAGCAGTGTTGTGAAGAACG	TGG	63	41
	CD.Cas9.KYMZ5927.AE	KMT2Aprobe1	chr11	+	TCCTCCACGAAAGCCCGTCG	AGG	56	90
	CD.Cas9.XZMS3467.AA	RUNX1b	chr21	-	TGTCCCAAAGACCTTATGAG	AGG	83	56
	CD.Cas9.MHYB3101.AC	RUNX1a	chr21	-	GATGTTATTAGAGGTACTCA	TGG	77	44
	CD.Cas9.BBKK9411.AD	RUNX1	chr21	-	CACTTACTTCGAGGTTCTCG	GGG	64	86
	CD.Cas9.JJRJ6592.AA	IGHG4	chr14	+	CATCCACGTACCAGTTGAAC	TGG	78	68
	CD.Cas9.RZRY7418.AA	IGHG3	chr14	+	TGTGAGTTGTGTCACCAAGT	GGG	100	54
	Hs.Cas9.ETV6.1.AD	ETV6a	chr12	+	CACCTATCACGACAAATCAC	CGG	81	78
	CD.Cas9.PCTK4542.AG	ETV6b	chr12	+	GTACAGATTTACGTGTTCAA	AGG	63	69
	CD.Cas9.MHBD4823.AA	P2RY8	chrX	-	CCGTGACCAACTGTGAGAGC	CGG	74	61
	CD.Cas9.SGYD3602.AA	IGHM	chr14	+	CTGGTCACCTTGTAGGTCGT	GGG	63	83
	CD.Cas9.VYNL7625.AA	IGHG2	chr14	+	CGTCCACGTACCAGTTGAAC	TGG	76	82
	CD.Cas9.KFMY0752.AD	IGHG1	chr14	+	TACCAGTTGAACTTGACCTC	AGG	78	60
	CD.Cas9.BGTM6503.AA	BCRc	chr22	+	AGACGTGCTCCTGTACCTAT	AGG	76	83
	CD.Cas9.BRCQ8472.AA	BCRb	chr22	+	CGGACCAGATTGCCATGCTA	GGG	70	86
	CD.Cas9.WVTV6555.AC	BCRa	chr22	+	GAACTTCCACCGGATTCTGT	TGG	83	73

## Sheet: Suppl. Table 2
	Supplementary Table S2: BED file of target regions used for adaptive sampling.
	Chromosome	Start (hg38)	Stop (hg38)	Gene
	chr1	1770285	1907292	GNB1
	chr1	2518745	2540263	HES5
	chr1	2540639	2580382	TNFRSF14
	chr1	3059168	3448621	PRDM16
	chr1	6170020	6224389	RPL22
	chr1	6211193	6245972	ICMT
	chr1	7989404	8041309	ERRFI1
	chr1	9614889	9744114	PIK3CD
	chr1	11091535	11277556	MTOR
	chr1	11770723	11821455	MTHFR
	chr1	13690188	13835079	PRDM2
	chr1	15821095	15955456	SPEN
	chr1	16114337	16166069	EPHA2
	chr1	16747232	16774480	MST1L
	chr1	17003722	17069032	SDHB
	chr1	19872395	19922945	OTUD3
	chr1	20489448	20518151	MUL1
	chr1	20574086	20633903	CDA
	chr1	20623458	20661511	PINK1
	chr1	22042627	22111360	CDC42
	chr1	22553489	22613595	EPHA8
	chr1	22700839	22931500	EPHB2
	chr1	23009443	23093689	KDM1A
	chr1	23542926	23574501	ID3
	chr1	23676742	23711835	RPL11
	chr1	24616716	24688281	SRRM1
	chr1	25869181	25921991	STMN1
	chr1	26678236	26797104	ARID1A
	chr1	27602064	27645185	FGR
	chr1	32236244	32301165	LCK
	chr1	32277083	32348635	HDAC1
	chr1	33241492	33315719	ZNF362
	chr1	35584541	35656526	PSMB2
	chr1	36451043	36498278	CSF3R
	chr1	39512280	39569698	PPIEL
	chr1	39880426	39917256	MYCL
	chr1	40151387	40250921	RLF
	chr1	42161539	42350877	FOXJ3
	chr1	43322818	43369466	MPL
	chr1	43640149	43715518	KDM4A
	chr1	44790377	44815990	PLK3
	chr1	45314163	45355893	MUTYH
	chr1	46330789	46375152	NSUN4
	chr1	47201290	47247225	TAL1
	chr1	47235139	47329892	STIL
	chr1	50945745	50989634	CDKN2C
	chr1	51339263	51534328	EPS15
	chr1	56984778	58556734	DAB1
	chr1	58761845	58799048	JUN
	chr1	62421297	62466804	USP1
	chr1	64735075	64843232	RAVER2
	chr1	64818223	65082754	JAK1
	chr1	65410587	65446007	LEPROT
	chr1	65777514	66389579	PDE4B
	chr1	74723152	74776678	TYW3
	chr1	77929055	77994110	FUBP1
	chr1	78288884	78555701	PTGFR
	chr1	89121742	89186009	GBP7
	chr1	92817013	92856924	RPL5
	chr1	93069235	93149079	MTF2
	chr1	97062743	98010000	DPYD
	chr1	100123150	100160496	TRMT13
	chr1	100881076	100996757	SLC30A7
	chr1	100979623	101036088	DPH5
	chr1	107046674	107077636	PRMT6
	chr1	108638290	108671526	HENMT1
	chr1	109672814	109724039	GSTM1
	chr1	110049870	110080672	ALX3
	chr1	110328506	110356681	RBM15
	chr1	114689469	114731771	NRAS
	chr1	116499534	116586039	CD58
	chr1	117591048	117643389	TENT5C
	chr1	119492198	119530054	HSD3B1
	chr1	119896553	120115779	NOTCH2
	chr1	147526501	147641216	BCL9
	chr1	150545895	150594738	MCL1
	chr1	150794713	150891708	ARNT
	chr1	150916263	150974744	SETDB1
	chr1	151045397	151084544	MLLT11
	chr1	153623982	153656306	CHTOP
	chr1	154947026	154973853	PYGO2
	chr1	154959653	154994251	CKS1B
	chr1	155325268	155573162	ASH1L
	chr1	155882808	155926404	RIT1
	chr1	156448727	156515779	MEF2D
	chr1	156718442	156746960	METTL25B
	chr1	156800640	156896850	NTRK1
	chr1	158595704	158701715	SPTA1
	chr1	160328294	160373952	NCSTN
	chr1	161299381	161378206	SDHC
	chr1	161648143	161693654	FCGR2B
	chr1	162616373	162802405	DDR2
	chr1	164540584	164914296	PBX1
	chr1	165385922	165460355	RXRG
	chr1	167615093	167723696	RCSD1
	chr1	169782529	169804963	METTL18
	chr1	170135959	170178866	NTMT2
	chr1	171771660	171824023	METTL13
	chr1	179084330	179244684	ABL2
	chr1	179581613	179701272	TDRD5
	chr1	182824347	182902982	DHX9
	chr1	185108101	185167072	TRMT1L
	chr1	193106983	193269815	CDC73
	chr1	198623457	198772476	PTPRC
	chr1	198762861	198952471	MIR181A1HG
	chr1	201992945	202032183	ELF3
	chr1	202930826	202968572	ADIPOR1
	chr1	203290491	203324602	BTG2
	chr1	204407628	204509805	PIK3C2B
	chr1	204501379	204573120	MDM4
	chr1	205642851	205695509	SLC45A3
	chr1	206455476	206511889	IKBKE
	chr1	206757602	206784541	IL10
	chr1	211311615	211389946	TRAF5
	chr1	211643657	211690630	NEK2
	chr1	214271102	214347131	SMYD2
	chr1	219670427	219974018	SLC30A10
	chr1	224099111	224177047	FBXO28
	chr1	226046851	226087019	H3-3A
	chr1	228198044	228388876	OBSCN
	chr1	231226207	231292973	GNPAT
	chr1	234381313	234489179	TARBP1
	chr1	235646041	235898724	LYST
	chr1	236785260	236931278	MTR
	chr1	241482511	241534799	FH
	chr1	243246034	243510091	SDCCAG8
	chr1	243473233	243866079	AKT3
	chr1	245739342	246517312	SMYD3
	chr1	246530561	246576261	TFB2M
	chr10	5933639	5988187	IL15RA
	chr10	5995689	6077370	IL2RA
	chr10	8030378	8090198	GATA3
	chr10	14868820	14914315	SUV39H2
	chr10	17127336	17212054	TRDMT1
	chr10	18535561	18669285	NSUN6
	chr10	21509646	21758630	MLLT10
	chr10	22311099	22341484	BMI1
	chr10	25924229	26222532	MYO3A
	chr10	26731593	26876087	ABI1
	chr10	28517493	28638112	WAC
	chr10	43062064	43145351	RET
	chr10	43179535	43282065	RASGEF1A
	chr10	61886684	62111944	ARID5B
	chr10	62801996	62829167	EGR2
	chr10	63157221	63531850	JMJD1C
	chr10	67874656	67928390	SIRT1
	chr10	68550337	68704487	TET1
	chr10	70582348	70617759	PRF1
	chr10	75223641	75246030	COMTD1
	chr10	79053966	79331519	ZMIZ1
	chr10	80261820	80299658	MAT1A
	chr10	86741601	86947825	BMPR1A
	chr10	87847638	87986930	PTEN
	chr10	87849158	87873533	KLLN
	chr10	88938813	89044605	FAS
	chr10	91018157	91077164	LINC00502
	chr10	94535329	94623905	HELLS
	chr10	94747681	94870547	CYP2C19
	chr10	94923658	95005091	CYP2C9
	chr10	96179171	96281587	BLNK
	chr10	96294409	96348564	DNTT
	chr10	96578315	96735514	PIK3AP1
	chr10	96817254	97010956	LCOR
	chr10	99767640	99867594	ABCC2
	chr10	101116300	101152789	TLX1
	chr10	102142176	102173871	NOLC1
	chr10	102488972	102648535	SUFU
	chr10	102859470	102911899	AS3MT
	chr10	103072185	103292605	NT5C2
	chr10	109981368	110150565	ADD3
	chr10	110552684	110621048	SMC3
	chr10	110904367	111032307	SHOC2
	chr10	114169270	114242666	TDRD1
	chr10	121463332	121613458	FGFR2
	chr10	124738149	124801887	EEF1AKMT2
	chr10	129452190	129785983	MGMT
	chr10	129825233	129983053	EBF3
	chr10	131957684	131991967	BNIP3
	chr10	132197492	132341847	STK32C
	chr11	517242	552321	HRAS
	chr11	2114112	2173391	IGF2
	chr11	2587308	2710003	KCNQ1OT1
	chr11	2868213	2900775	CDKN1C
	chr11	3656083	3812792	NUP98
	chr11	4079707	4153932	RRM1
	chr11	5210464	5244395	HBB
	chr11	6585072	6613616	RRP8
	chr11	6593708	6620874	ILK
	chr11	8209309	8283716	LMO1
	chr11	9558670	9608457	WEE1
	chr11	10741018	10811625	CTR9
	chr11	20377558	20519338	PRMT3
	chr11	22607533	22640823	FANCF
	chr11	28098248	28537041	METTL15
	chr11	32372775	32450564	WT1
	chr11	32425518	32510632	WT1-AS
	chr11	33843576	33907076	LMO2
	chr11	35128882	35242402	CD44
	chr11	35241205	35430063	SLC1A2
	chr11	36495372	36608156	RAG1
	chr11	36560574	36613279	RAG2
	chr11	44080648	44266962	EXT2
	chr11	45085806	45245110	PRDM11
	chr11	45870651	45921465	MAPK8IP1
	chr11	46709196	46749506	F2
	chr11	47339860	47393547	SPI1
	chr11	58612665	58635733	CNTF
	chr11	62655309	62678496	CSKMT
	chr11	64306460	64327559	TRMT112
	chr11	64754606	64788786	SF1
	chr11	64788510	64826294	MEN1
	chr11	65030901	65054828	SAC3D1
	chr11	65482688	65521516	MALAT1
	chr11	65587756	65625382	MAP3K11
	chr11	66833417	66973386	PC
	chr11	67109263	67268082	KDM2A
	chr11	67354168	67384177	CLCF1
	chr11	67453174	67506154	AIP
	chr11	67568742	67601656	GSTP1
	chr11	67652155	67691224	ALDH3B2
	chr11	67781648	67815336	FAM86C2P
	chr11	68144863	68223852	KMT5B
	chr11	69626156	69669474	CCND1
	chr11	69683238	69719022	FGF19
	chr11	69794968	69834416	FGF3
	chr11	71777537	71809660	FAM86C1P
	chr11	72070331	72120782	LRTOMT
	chr11	72095924	72119596	TOMT
	chr11	77307017	77489635	PAK1
	chr11	83440012	85643335	DLG2
	chr11	85947175	86079882	PICALM
	chr11	86229753	86293813	EED
	chr11	94400570	94508885	MRE11
	chr11	94963709	95009519	KDM4D
	chr11	95015258	95037596	KDM4E
	chr11	95038142	95061338	KDM4F
	chr11	95774965	95847693	CEP57
	chr11	102095447	102248424	YAP1
	chr11	102302450	102354403	BIRC3
	chr11	102825801	102853609	MMP3
	chr11	107492727	107575742	ALKBH8
	chr11	108208044	108384102	ATM
	chr11	111864056	111891243	FDXACB1
	chr11	112071824	112135016	SDHD
	chr11	114044041	114271765	ZBTB16
	chr11	114247787	114323536	NNMT
	chr11	117976370	118013037	IL10RA
	chr11	118421456	118541832	KMT2A
	chr11	118500273	118541094	TTC36-AS1
	chr11	118732763	118806164	DDX6
	chr11	119111580	119146059	HINFP
	chr11	119191298	119328926	CBL
	chr11	120226640	120329945	POU2F3
	chr11	125610163	125691255	CHEK1
	chr11	128671535	128828267	FLI1
	chr11	129889706	130012835	PRDM10
	chr12	265057	404320	KDM5A
	chr12	975509	1510933	ERC1
	chr12	3371349	3603973	PRMT8
	chr12	4254771	4320353	CCND2
	chr12	4353227	4394712	FGF23
	chr12	4413155	4460815	FGF6
	chr12	6546863	6578691	NOP2
	chr12	6555082	6629524	CHD4
	chr12	6651477	6704572	ZNF384
	chr12	6931468	6976316	PTPN6
	chr12	6960913	6989936	EMG1
	chr12	7701433	7727559	DPPA3
	chr12	8592155	8623242	AICDA
	chr12	11634674	11910377	ETV6
	chr12	12670498	12737369	CDKN1B
	chr12	14350676	14517931	ATF7IP
	chr12	15307257	15617175	PTPRO
	chr12	21116194	21254796	SLCO1B1
	chr12	25185216	25219645	ETFRF1
	chr12	25190246	25265936	KRAS
	chr12	31637160	31683114	ETFBKMT
	chr12	31656142	31744121	AMN1
	chr12	31949370	32003107	RESF1
	chr12	40181744	40384285	LRRK2
	chr12	42228447	42469715	PPHLN1
	chr12	43743944	43813307	IRAK4
	chr12	44493275	44936848	NELL2
	chr12	45714706	45923040	ARID2
	chr12	47767722	47848132	HDAC7
	chr12	48027897	48121079	SENP1
	chr12	48988367	49029241	DDN-AS1
	chr12	49003975	49075794	KMT2D
	chr12	49826043	49853106	BCDIN3D
	chr12	50494985	50758657	DIP2B
	chr12	50913472	50942510	TMT1A
	chr12	51936699	52012078	ACVR1B
	chr12	53195567	53247980	RARG
	chr12	55671736	55694611	TMT1B
	chr12	56061799	56118505	ERBB3
	chr12	56192179	56231933	RNF41
	chr12	56331597	56370203	STAT2
	chr12	56585596	56646816	BAZ2A
	chr12	57085408	57142139	STAT6
	chr12	57219573	57244935	SHMT2
	chr12	57444785	57487268	GLI1
	chr12	57713761	57752157	AGAP2
	chr12	57732727	57771013	CDK4
	chr12	57758471	57782119	METTL1
	chr12	57761492	57792541	EEF1AKMT3
	chr12	64492001	64712564	RASSF3
	chr12	65154583	65263355	LEMD3
	chr12	65814460	65976291	HMGA2
	chr12	68144768	68169740	IFNG
	chr12	68191349	68235810	IL26
	chr12	68793177	68860544	MDM2
	chr12	69455349	69594793	FRS2
	chr12	75470753	75513863	GLIPR1
	chr12	76021585	76099735	NAP1L1
	chr12	77309641	78228010	NAV3
	chr12	82348528	82489239	METTL25
	chr12	92125278	92160846	BTG1
	chr12	93559814	93593487	SOCS2
	chr12	104976316	105084197	NOPCHAP1
	chr12	107722871	107771272	PRDM4
	chr12	110437486	110484268	GPN3
	chr12	111390923	111466623	SH2B3
	chr12	111751887	111832532	ALDH2
	chr12	111832013	111912222	MAPKAPK5
	chr12	112403351	112524918	PTPN11
	chr12	114655255	114699175	TBX3
	chr12	120493279	120544434	COQ5
	chr12	120963543	121017512	HNF1A
	chr12	121414096	121596023	KDM2B
	chr12	121611509	121658218	ORAI1
	chr12	121789009	121847656	SETD1B
	chr12	123374132	123419353	KMT5A
	chr12	124309415	124582612	NCOR2
	chr12	132474551	132600188	FBRSL1
	chr12	132608753	132702376	POLE
	chr13	19412876	19571625	TPTE2
	chr13	19623659	19683441	MPHOSPH8
	chr13	19659752	19798019	PSPC1
	chr13	19943677	20106829	ZMYM2
	chr13	20718731	20783961	EEF1AKMT1
	chr13	23555370	23691104	TNFRSF19
	chr13	24872279	24932889	CENPJ
	chr13	26239104	26435982	CDK8
	chr13	27988274	28115592	FLT3
	chr13	28285346	28510145	FLT1
	chr13	30441704	30632597	HMGB1
	chr13	32300086	32415268	BRCA2
	chr13	32571452	32793019	PDS5B
	chr13	40540667	40681641	FOXO1
	chr13	40916924	41076440	ELF1
	chr13	43013203	43124213	DNAJC15
	chr13	44358665	44412714	SERP2
	chr13	44417143	44592147	TSC22D1
	chr13	45944465	46062759	ZC3H13
	chr13	48288744	48614436	RB1
	chr13	49434274	49505003	SETDB2
	chr13	71422966	71882204	DACH1
	chr13	101695804	102417457	FGF14
	chr13	102675747	102705044	METTL21C
	chr13	102830831	102890995	ERCC5
	chr13	102870040	102906033	METTL21EP
	chr13	109737695	109801583	IRS2
	chr14	20979973	21007035	METTL17
	chr14	21488133	21521342	METTL3
	chr14	22910525	22939408	PRMT5
	chr14	22956177	22997551	AJUBA
	chr14	23001543	23050230	PSMB5
	chr14	23043564	23110614	ACIN1
	chr14	23283790	23326751	BCL2L2
	chr14	29566479	30201898	PRKD1
	chr14	30878799	31041401	STRN3
	chr14	34737731	34890647	BAZ1A
	chr14	35386079	35419749	NFKBIA
	chr14	36501392	36536149	NKX2-1
	chr14	37574552	37611059	FOXA1
	chr14	50098632	50126600	VCPKMT
	chr14	60961441	60991170	TRMT5
	chr14	64069232	64353112	ESR2
	chr14	80182526	80402757	DIO2
	chr14	80939989	81161306	TSHR
	chr14	90386502	90418268	CALM1
	chr14	95071228	95173010	DICER1
	chr14	99154287	99287197	BCL11B
	chr14	99387748	99490889	SETD3
	chr14	100769410	100871031	MEG3
	chr14	102065742	102154699	HSP90AA1
	chr14	102762449	102926500	TRAF3
	chr14	103519196	103547073	TRMT61A
	chr14	104754349	104810751	AKT1
	chr14	105409820	105480729	MTA1
	chr14	105571437	106894844	IGH
	chr14	105826765	105855677	IGHD
	chr14	105841705	105866218	IGHM
	chr15	25323728	25449051	UBE3A
	chr15	25662273	25880184	ATP10A
	chr15	34328315	34372737	NUTM1
	chr15	38237836	38372249	SPRED1
	chr15	38444127	38497710	FAM98B
	chr15	40146023	40236123	BUB1B
	chr15	40679774	40747340	RAD51
	chr15	40963880	41131280	INO80
	chr15	41488637	41528887	LTK
	chr15	41547675	41593589	TYRO3
	chr15	41606134	41788081	MGA
	chr15	43313649	43340582	LCMT2
	chr15	44696358	44733851	B2M
	chr15	51193057	51353601	CYP19A1
	chr15	55816922	56003660	NEDD4
	chr15	56903623	57314281	TCF12
	chr15	65643046	65807293	DENND4A
	chr15	66371837	66506656	MAP2K1
	chr15	67048763	67210173	SMAD3
	chr15	68044309	68208603	PIAS1
	chr15	73979673	74062827	PML
	chr15	74169466	74222267	STRA6
	chr15	74738845	74766607	CYP1A2
	chr15	75354379	75470842	SIN3A
	chr15	82976210	83001057	RAMAC
	chr15	87844751	88271791	NTRK3
	chr15	90068045	90117477	IDH2
	chr15	90702346	90831166	BLM
	chr15	92871203	93042996	CHD2
	chr15	98633539	98979530	IGF1R
	chr16	157876	188710	HBA2
	chr16	161680	192522	HBA1
	chr16	272440	367723	AXIN1
	chr16	710581	732590	ANTKMT
	chr16	1293880	1342018	UBE2I
	chr16	2032967	2104491	TSC2
	chr16	2078708	2145898	PKD1
	chr16	2527979	2613188	PDPK1
	chr16	3004712	3030071	CLDN6
	chr16	3710054	3895713	CREBBP
	chr16	4836665	4892401	UBN1
	chr16	5074284	5107795	EEF2KMT
	chr16	8611683	8659654	METTL22
	chr16	8877097	8990328	USP7
	chr16	10316434	10493638	ATF7IP2
	chr16	11239417	11271204	SOCS1
	chr16	11853128	11931082	GSPT1
	chr16	11950210	11983068	TNFRSF17
	chr16	13905138	13967348	ERCC4
	chr16	15693135	15868438	MYH11
	chr16	21587218	21667471	METTL9
	chr16	23588160	23656321	PALB2
	chr16	23662656	23705367	PLK1
	chr16	25101731	25188231	LCMT1
	chr16	27392174	27462042	IL21R
	chr16	28543915	28601790	SGF29
	chr16	29810394	29858039	MVP
	chr16	30947294	30994664	SETD1A
	chr16	31165138	31206605	FUS
	chr16	31191486	31213450	PYCARD
	chr16	50727050	50816935	CYLD
	chr16	56715118	56865286	NUP93
	chr16	58505479	58533842	SETD6
	chr16	66537563	66581251	CKLF
	chr16	66551393	66594137	CMTM1
	chr16	67013984	67116058	CBFB
	chr16	67547467	67654177	CTCF
	chr16	67924750	67959131	LCAT
	chr16	68300951	68370852	PRMT7
	chr16	68722292	68850537	CDH1
	chr16	69691996	69741668	NQO1
	chr16	71271389	71299715	CMTR2
	chr16	81764279	81977685	PLCG2
	chr16	85884116	85937606	IRF8
	chr16	86464529	86519099	FENDRR
	chr16	88859858	88992207	CBFA2T3
	chr16	89665737	89711354	CDK10
	chr16	89705400	89755925	ZNF276
	chr16	89711683	89831977	FANCA
	chr16	89906392	89953761	TUBB3
	chr16	90046566	90102072	PRDM7
	chr17	772353	802509	MRM3
	chr17	1640629	1694867	PRPF8
	chr17	1769485	1840634	SMYD4
	chr17	2395562	2521891	METTL16
	chr17	7646779	7702538	TP53
	chr17	7676071	7713502	WRAP53
	chr17	8189733	8225600	AURKB
	chr17	12005829	12158830	MAP2K4
	chr17	16014065	16233185	NCOR1
	chr17	17197212	17252188	FLCN
	chr17	17495563	17601708	PEMT
	chr17	18317873	18373550	SHMT1
	chr17	28652198	28712679	SUPT6H
	chr17	30759388	30834692	CRLF3
	chr17	31079927	31397116	NF1
	chr17	31841871	31869291	COPRS
	chr17	31922007	32016038	SUZ12
	chr17	34245274	34267208	CCL2
	chr17	34912859	34996078	CCT6B
	chr17	35794482	35879615	TAF15
	chr17	35861491	35890793	CCL5
	chr17	36591583	36618964	MRM1
	chr17	37671431	37760059	HNF1B
	chr17	38690273	38744795	MLLT6
	chr17	38718898	38764817	PCGF2
	chr17	39446486	39579907	CDK12
	chr17	39657981	39680475	PNMT
	chr17	39672914	39745426	ERBB2
	chr17	39742718	39879312	IKZF3
	chr17	40294180	40372643	RARA
	chr17	40330867	40353136	RARA-AS1
	chr17	40373525	40432896	TOP2A
	chr17	42184176	42303633	STAT5B
	chr17	42272547	42326943	STAT5A
	chr17	42298324	42403540	STAT3
	chr17	42690275	42755049	EZH1
	chr17	43029295	43185245	BRCA1
	chr17	43512844	43594620	ETV4
	chr17	45253119	45327029	MAP3K14
	chr17	45879527	46043334	MAPT
	chr17	48747234	48832229	TTLL6
	chr17	49583884	49693163	SPOP
	chr17	55249960	55340187	HLF
	chr17	56928199	56971050	COIL
	chr17	57956547	58003259	VEZF1
	chr17	58338676	58432595	RNF43
	chr17	59604684	59711956	CLTC
	chr17	59878046	59965574	RPS6KB1
	chr17	60590193	60676280	PPM1D
	chr17	61664139	61878559	BRIP1
	chr17	61927605	62080278	MED13
	chr17	62413875	62463385	METTL2A
	chr17	63809433	63840012	FTSJ3
	chr17	63862012	63883766	CSH2
	chr17	63870215	63891944	GH2
	chr17	63884909	63906661	CSH1
	chr17	63899597	63921341	CSHL1
	chr17	63907200	63928839	GH1
	chr17	63913738	63947336	CD79B
	chr17	64488254	64518199	DDX5
	chr17	64994289	65071740	GNA13
	chr17	65513563	65576648	AXIN2
	chr17	68496780	68566319	PRKAR1A
	chr17	72106020	72141416	SOX9
	chr17	75812225	75859785	UNC13D
	chr17	76702832	76736799	JMJD6
	chr17	76716830	76743936	METTL23
	chr17	76719115	76752333	SRSF2
	chr17	76725865	76791449	MFSD11
	chr17	77265569	77515596	SEPTIN9
	chr17	78346778	78370077	SOCS3
	chr17	80529819	80981371	RPTOR
	chr17	81673326	81713138	HGS
	chr18	642653	688578	TYMS
	chr18	706588	827546	YES1
	chr18	2527525	2581509	METTL4
	chr18	12770478	12944643	PTPN2
	chr18	13716660	13774556	RNMT
	chr18	22154589	22217528	GATA6
	chr18	25046924	25367190	ZNF521
	chr18	26001253	26106217	SS18
	chr18	36119444	36190557	ELP2
	chr18	41940234	42102830	PIK3C3
	chr18	44665173	45083510	SETBP1
	chr18	47793957	47946146	SMAD2
	chr18	48904853	48965965	SMAD7
	chr18	50256882	50291774	MBD1
	chr18	51013394	51100045	SMAD4
	chr18	54141606	54234669	MBD2
	chr18	55207185	55679787	TCF4
	chr18	58656465	58769477	MALT1
	chr18	63108346	63335128	BCL2
	chr18	70279045	70340199	SOCS6
	chr18	78969818	79012677	SALL3
	chr19	1162558	1243431	STK11
	chr19	1344711	1388431	PWWP3A
	chr19	1387026	1411570	GAMT
	chr19	1563596	1602865	MBD3
	chr19	1594291	1667615	TCF3
	chr19	2148933	2247578	DOT1L
	chr19	2461122	2493259	GADD45B
	chr19	3079362	3138999	GNA11
	chr19	4028303	4081899	ZBTB7A
	chr19	4075321	4139122	MAP2K2
	chr19	4219523	4247528	EBI3
	chr19	4888080	4977154	UHRF1
	chr19	4959113	5163598	KDM4B
	chr19	6195381	6294975	MLLT1
	chr19	6568183	6619103	CD70
	chr19	7008969	7031431	MBD3L2B
	chr19	7020578	7043011	MBD3L5
	chr19	7027749	7050179	MBD3L4
	chr19	7039321	7061735	MBD3L2
	chr19	7046207	7079665	MBD3L3
	chr19	7102255	7304414	INSR
	chr19	7621772	7662873	STXBP2
	chr19	8822377	8853340	MBD3L1
	chr19	8833844	8996342	MUC16
	chr19	10123342	10241286	DNMT1
	chr19	10335533	10395608	TYK2
	chr19	10471125	10518558	KEAP1
	chr19	10691430	10723437	QTRT1
	chr19	10703055	10848488	DNM2
	chr19	10822067	10846318	TMED1
	chr19	10861553	10933075	CARM1
	chr19	10945932	11094426	SMARCA4
	chr19	11362207	11399342	EPOR
	chr19	12923578	12959489	CALR
	chr19	13084033	13118161	LYL1
	chr19	13094902	13127567	TRMT1
	chr19	14077851	14101036	SAMD1
	chr19	15220519	15347545	BRD4
	chr19	16314826	16338685	KLF2
	chr19	17324920	17352731	GTPBP3
	chr19	17809780	17863071	JAK3
	chr19	18138163	18185532	PIK3R2
	chr19	18427663	18537116	ELL
	chr19	19130567	19207131	MEF2B
	chr19	29796991	29839312	CCNE1
	chr19	31134979	31364436	TSHZ3
	chr19	33284934	33317534	CEBPA
	chr19	34413352	34486251	UBA2
	chr19	35270716	35295143	HAMP
	chr19	35304261	35362361	CD22
	chr19	35702973	35753880	KMT2B
	chr19	36495687	36543271	ZNF260
	chr19	39233455	39255250	IFNL3
	chr19	39236314	39258856	IFNL4
	chr19	39258396	39280188	IFNL2
	chr19	39286407	39308673	IFNL1
	chr19	39375629	39401154	PAF1
	chr19	39824458	39856379	FBL
	chr19	40215317	40300536	AKT2
	chr19	40378766	40429793	PRX
	chr19	40828541	40865447	CYP2A6
	chr19	40976282	41033398	CYP2B6
	chr19	41204223	41276766	AXL
	chr19	41247496	41322787	HNRNPUL1
	chr19	41834743	41862333	DMRTC2
	chr19	41862279	41896372	CD79A
	chr19	42253537	42310797	CIC
	chr19	43528311	43595473	XRCC1
	chr19	44732705	44775044	BCL3
	chr19	45334837	45385918	ERCC2
	chr19	45392334	45493828	ERCC1
	chr19	46591074	46620782	CALM3
	chr19	46845997	47020077	ARHGAP35
	chr19	47098274	47225636	SAE1
	chr19	48435841	48467022	GRWD1
	chr19	49070419	49123605	SNRNP70
	chr19	49412419	49433441	PTH2
	chr19	49665786	49699029	PRMT1
	chr19	50015714	50063414	ZNF473
	chr19	50369204	50433018	POLD1
	chr19	54122749	54170681	CNOT3
	chr19	55329853	55358121	KMT5C
	chr19	57341271	57369898	ZNF304
	chr19	58534064	58560722	TRIM28
	chr2	5682384	5711385	SOX11
	chr2	9568967	9645997	YWHAQ
	chr2	9936693	10017277	GRHL1
	chr2	15925550	15962007	MYCN
	chr2	25212855	25357590	DNMT3A
	chr2	25718753	25893487	ASXL2
	chr2	28839821	28880309	TRMT61B
	chr2	29177774	29936586	ALK
	chr2	30895467	31170202	GALNT14
	chr2	33522744	33609347	FAM98A
	chr2	37221631	37263403	NDUFAF7
	chr2	38056973	38119902	CYP1B1
	chr2	38947206	39139345	SOS1
	chr2	39726060	39789267	THUMPD2
	chr2	43207402	43241606	ZFP36L2
	chr2	43220851	43606038	THADA
	chr2	44351947	44782592	CAMKMT
	chr2	46688952	46790245	SOCS5
	chr2	47035538	47165308	STPG4
	chr2	47150084	47186921	CALM2
	chr2	47330158	47402601	EPCAM
	chr2	47388067	47678146	MSH2
	chr2	47680530	47825063	MSH6
	chr2	47774316	47921498	FBXO11
	chr2	58144243	58256410	FANCL
	chr2	60930222	61028259	PUS10
	chr2	61461032	61553741	XPO1
	chr2	61461188	61494130	USP34-DT
	chr2	73204222	73237221	SMYD5
	chr2	73818916	73883659	STAMBP
	chr2	86430647	86502716	KDM3A
	chr2	88057825	88123384	SMYD1
	chr2	88842361	90250368	IGK
	chr2	94856430	94891823	TEKT4
	chr2	96128169	96160440	DUSP2
	chr2	97698576	97754862	ZAP70
	chr2	99530419	100207428	AFF3
	chr2	108704482	108800810	RANBP2
	chr2	111104378	111183445	BCL2L11
	chr2	111888607	112039561	MERTK
	chr2	127242290	127309166	ERCC3
	chr2	127283668	127403465	MAP3K2
	chr2	136099349	136134177	CXCR4
	chr2	137954020	138026364	HNMT
	chr2	140216423	142146016	LRP1B
	chr2	144349364	144536057	ZEB2
	chr2	147829517	147945826	ACVR2A
	chr2	151260470	151299894	NMI
	chr2	161121908	161251230	TANK
	chr2	169800081	169834931	METTL5
	chr2	170168145	170665171	MYO3B
	chr2	171305746	171444802	METTL8
	chr2	172540373	172623669	PDK1
	chr2	177203667	177407756	NFE2L2
	chr2	181658295	181690827	NEUROD1
	chr2	189769085	189892629	PMS1
	chr2	190898460	191030960	STAT1
	chr2	191014576	191166596	STAT4
	chr2	197373515	197450079	SF3B1
	chr2	202255736	202313661	NOP58
	chr2	203838888	203888965	CTLA4
	chr2	205978721	206101303	INO80D
	chr2	206264663	206324427	ZDBF2
	chr2	207570631	207635928	METTL21A
	chr2	208221229	208281074	IDH1
	chr2	211360717	212553841	ERBB4
	chr2	212984691	213167427	IKZF2
	chr2	214710646	214824683	BARD1
	chr2	224455150	224600397	CUL3
	chr2	231041845	231188116	PSMD1
	chr2	232682299	232875605	GIGYF2
	chr2	233044967	233222903	INPP5D
	chr2	233745270	233788300	UGT1A1
	chr2	239033168	239416654	HDAC4
	chr2	241834884	241873894	PDCD1
	chr20	2642593	2668393	NOP56
	chr20	5927228	5960558	TRMT6
	chr20	10386009	10449222	MKKS
	chr20	10420305	10651829	SLX4IP
	chr20	13775007	13831580	NDUFAF5
	chr20	21695659	21728481	PAX1
	chr20	22565998	22600455	FOXA2
	chr20	31649452	31738989	BCL2L1
	chr20	32343330	32454319	ASXL1
	chr20	32428059	32600333	NOL4L
	chr20	32752385	32819359	DNMT3B
	chr20	33475075	33665036	CBFA2T2
	chr20	34348235	34526773	ITCH
	chr20	34550542	34708790	PIGU
	chr20	35616031	35674956	CPNE1
	chr20	36880229	36961893	SAMHD1
	chr20	37329685	37421050	SRC
	chr20	41013822	41139487	TOP1
	chr20	45924683	45958023	PCIF1
	chr20	46045991	46104962	NCOA5
	chr20	50175830	50207668	CEBPB
	chr20	50500321	50595241	PTPN1
	chr20	52957358	53510330	TSHZ2
	chr20	53552071	53624907	ZNF217
	chr20	56354389	56407337	AURKA
	chr20	57485966	57535652	CTCFL
	chr20	58808918	58860903	GNAS-AS1
	chr20	58824718	58926192	GNAS
	chr20	63518001	63547376	PTK6
	chr20	63683642	63723025	ARFRP1
	chr20	64245695	64314820	PCMTD2
	chr21	10511553	10616140	TPTE
	chr21	14361115	14393484	HSPA13
	chr21	14475228	14668821	SAMSN1
	chr21	17583653	17622945	BTG3
	chr21	18259116	18495879	TMPRSS15
	chr21	20988409	21553329	NCAM2
	chr21	25870535	26181128	APP
	chr21	26456209	26583286	CYYR1
	chr21	28862191	28895371	N6AMT1
	chr21	29184071	29640751	BACH1
	chr21	31108416	31569977	TIAM1
	chr21	32258228	32289049	MIS18A
	chr21	32723899	32781792	PAXBP1
	chr21	33015935	33039196	OLIG2
	chr21	33195282	33275675	IFNAR2
	chr21	33256367	33321420	IL10RB
	chr21	33314387	33369864	IFNAR1
	chr21	33900534	33992703	LINC00649
	chr21	34354006	34381381	KCNE2
	chr21	34772801	36019667	RUNX1
	chr21	36024541	36089389	SETD4
	chr21	36689115	36759917	SIM2
	chr21	36738626	37000236	HLCS
	chr21	37355573	37536358	DYRK1A
	chr21	37597373	38131345	KCNJ6
	chr21	38365027	38676780	ERG
	chr21	38795183	38834955	ETS2
	chr21	39164769	39193488	PSMG1
	chr21	41449300	41546116	TMPRSS2
	chr21	41729369	41777089	RIPK4
	chr21	41788225	41889482	PRDM15
	chr21	42352282	42376535	TFF1
	chr21	42833094	42889568	WDR4
	chr21	43077956	43122570	U2AF1
	chr21	44236339	44272216	DNMT3L
	chr21	44875953	44941989	ITGB2
	chr21	45483572	45583365	SLC19A1
	chr21	46088112	46142848	COL6A2
	chr21	46309124	46460769	PCNT
	chr21	46625595	46675124	PRMT2
	chr22	19746703	19793593	TBX1
	chr22	19931371	19979975	COMT
	chr22	20070221	20121877	DGCR8
	chr22	20101875	20127392	TRMT2A
	chr22	20902407	20968747	CRKL
	chr22	20967269	21014032	LZTR1
	chr22	21744657	21882680	MAPK1
	chr22	22011076	22937913	IGL
	chr22	22229780	22260515	VPREB1
	chr22	23164704	23333037	BCR
	chr22	23563125	23590302	IGLL1
	chr22	23678136	23709176	RGL4
	chr22	23771931	23853009	SMARCB1
	chr22	25727144	26046045	MYO18B
	chr22	28672743	28757422	CHEK2
	chr22	28779555	28815597	XBP1
	chr22	29253009	29315525	EWSR1
	chr22	29588556	29713598	NF2
	chr22	30915130	30978774	MORC2
	chr22	31271594	31302534	PIK3IP1
	chr22	36266280	36403010	MYH9
	chr22	36903628	36950439	CSF2RB
	chr22	37103666	37190118	IL2RB
	chr22	37955686	38002422	SOX10
	chr22	39208359	39259982	PDGFB
	chr22	41077592	41195077	EP300
	chr22	41164591	41207508	EP300-AS1
	chr22	41663933	41700504	SNU13
	chr22	42111499	42145865	CYP2D6
	chr22	46320875	46367340	TRMU
	chr22	49838844	49905080	ZBED4
	chr3	4293332	4327265	SETMAR
	chr3	5107249	5195911	ARL8B
	chr3	5172646	5234958	EDEM1
	chr3	9352971	9396791	THUMPD3
	chr3	9387615	9489240	SETD5
	chr3	10011370	10116932	FANCD2
	chr3	10126778	10168667	VHL
	chr3	12547057	12596208	MKRN2
	chr3	12567101	12679201	RAF1
	chr3	14130147	14193621	XPC
	chr3	15371275	15450566	METTL6
	chr3	18330377	18460621	SATB1
	chr3	24672887	25612932	RARB
	chr3	30591601	30709142	TGFBR2
	chr3	35623945	35809496	ARPP21
	chr3	36978350	37065846	MLH1
	chr3	38029205	38134025	DLEC1
	chr3	38123478	38158024	MYD88
	chr3	39042013	39106671	WDR48
	chr3	41179741	41275096	CTNNB1
	chr3	44421705	44487670	ZNF445
	chr3	46343864	46370940	CCR2
	chr3	47001428	47179113	SETD2
	chr3	48997062	49025953	WDR6
	chr3	49005488	49032293	DALRD3
	chr3	49344139	49427998	RHOA
	chr3	49406778	49432685	AMT
	chr3	49673947	49699501	MST1
	chr3	49872002	49918873	MST1R
	chr3	50559152	50606168	HEMK1
	chr3	51381285	51407908	RBM15B
	chr3	51692068	51733613	GRM2
	chr3	51923429	51951904	RRP9
	chr3	52386008	52425008	BAP1
	chr3	52530352	52700917	PBRM1
	chr3	56610132	56693265	TASOR
	chr3	57993398	58187251	FLNB
	chr3	59732277	61266459	FHIT
	chr3	69724456	69983336	MITF
	chr3	70939693	71598978	FOXP1
	chr3	88041944	88159885	CGGBP1
	chr3	89092621	89497134	EPHA3
	chr3	94052980	94141832	NSUN3
	chr3	101551868	101576446	TRMT10C
	chr3	105645461	105879552	CBLB
	chr3	107210744	107358464	DUBR
	chr3	109283788	109326517	DPPA2
	chr3	112317347	112377812	CD200
	chr3	112448966	112514472	BTLA
	chr3	119806321	120109994	GSK3B
	chr3	121416431	121560988	POLQ
	chr3	128464427	128508201	GATA2
	chr3	128479212	128512970	GATA2-AS1
	chr3	130668934	130756829	PIK3R4
	chr3	136138917	136207241	MSL2
	chr3	138637698	138849928	PIK3CB
	chr3	138929224	138962137	FOXL2
	chr3	142434007	142593733	ATR
	chr3	152228828	152480780	MBNL1
	chr3	156703884	156724928	METTL15P1
	chr3	158686892	158742489	RARRES1
	chr3	160740602	161093902	PPM1L
	chr3	169068499	169678775	MECOM
	chr3	169749520	169780060	TERC
	chr3	170207424	170320977	PRKCI
	chr3	177004340	177243000	TBL1XR1
	chr3	179133114	179255093	PIK3CA
	chr3	181696925	181729436	SOX2
	chr3	183472551	183570706	KLHL6
	chr3	184239672	184268759	EEF1AKMT4
	chr3	184239695	184303031	EEF1AKMT4-ECE2
	chr3	184266011	184303031	ECE2
	chr3	184284198	184324050	PSMD2
	chr3	186031314	186125318	ETV5
	chr3	186768205	186804897	EIF4A2
	chr3	187706377	187760725	BCL6
	chr3	189616389	189912276	TP63
	chr3	194126148	194148732	HES1
	chr3	196925402	196952594	NCBP2
	chr4	43286	98208	ZNF595
	chr4	1778293	1823872	FGFR3
	chr4	1796479	1871156	LETM1
	chr4	1856393	1997207	NSD2
	chr4	8426140	8503531	TRMT44
	chr4	20236905	20635561	SLIT2
	chr4	24502441	24599554	DHX15
	chr4	25302774	25380383	ZCCHC4
	chr4	25633011	25693748	SLC34A2
	chr4	40739925	40821184	NSUN7
	chr4	41729082	41763725	PHOX2B
	chr4	48795212	48871817	OCIAD1
	chr4	48875019	48916937	OCIAD2
	chr4	53362569	53479382	FIP1L1
	chr4	53994789	54079605	CHIC2
	chr4	54214280	54313245	PDGFRA
	chr4	54642267	54755783	KIT
	chr4	55063481	55140595	KDR
	chr4	65304563	65685495	EPHA5
	chr4	70982538	71040914	DCK
	chr4	73826640	73859064	CXCL6
	chr4	76204040	76293783	FAM47E
	chr4	80173879	80214329	PRDM8
	chr4	86920002	87156039	AFF1
	chr4	87997635	88087777	PKD2
	chr4	98246384	98458858	RAP1GDS1
	chr4	99289971	99367760	ADH1B
	chr4	99536709	99574039	TRMT10A
	chr4	102779383	102883896	UBE2D3
	chr4	104458308	104504901	CXXC4
	chr4	105130875	105294816	TET2
	chr4	108032545	108183956	LEF1
	chr4	109902883	110023766	EGF
	chr4	112627077	112667696	LARP7
	chr4	118675392	118725433	METTL14
	chr4	120674919	120932870	PRDM5
	chr4	139485941	139616699	SETD7
	chr4	141626583	141743987	IL15
	chr4	142008160	142862432	INPP4B
	chr4	143321762	143489568	GAB1
	chr4	143503702	143567486	SMARCA5
	chr4	145471194	145569176	SMAD1
	chr4	147627785	147694163	PRMT9
	chr4	148063762	148459698	NR3C2
	chr4	152305544	152551092	FBXW7
	chr4	153765591	153804083	SFRP2
	chr4	161368897	162179004	FSTL5
	chr4	184370702	184489558	IRF2
	chr4	186572794	186741722	FAT1
	chr4	190158774	190200942	DUX4
	chr5	203303	272082	SDHA
	chr5	835291	907801	BRD9
	chr5	1238147	1310068	TERT
	chr5	6589239	6643291	NSUN2
	chr5	7841186	7916025	MTRR
	chr5	10215507	10259897	ATPSCKMT
	chr5	23433586	23538093	PRDM9
	chr5	31390494	31542196	DROSHA
	chr5	35038756	35240487	PRLR
	chr5	35837695	35894603	IL7R
	chr5	36861769	37081413	NIPBL
	chr5	38459668	38623354	LIFR
	chr5	38922920	39089399	RICTOR
	chr5	42413439	42731878	GHR
	chr5	44285247	44404706	FGF10
	chr5	50650899	50861519	PARP8
	chr5	55841357	55932854	IL31RA
	chr5	56800549	56911152	MAP3K1
	chr5	56899260	56935532	SETD9
	chr5	62337284	62413943	DIMT1
	chr5	68200740	68316821	PIK3R1
	chr5	76706126	76745770	F2R
	chr5	77985522	78309762	AP3B1
	chr5	79059767	79100069	BHMT2
	chr5	79101809	79142288	BHMT
	chr5	80611226	80669983	DHFR
	chr5	80639652	80891815	MSH3
	chr5	81397804	81766797	SSBP2
	chr5	88702117	88919257	MEF2C
	chr5	95610087	95632142	GPR150
	chr5	98843985	98939007	CHD1
	chr5	108737841	109206841	FER
	chr5	111060062	111088026	TSLP
	chr5	112692498	112861239	APC
	chr5	116433555	116584823	SEMA6A
	chr5	122296354	122479219	SNCAIP
	chr5	122760079	122849543	SNX2
	chr5	123079241	123204266	PRDM6
	chr5	132063789	132086170	CSF2
	chr5	132425440	132523719	IRF1
	chr5	132531445	132566838	IL5
	chr5	132541019	132661349	RAD50
	chr5	132663986	132692678	IL4
	chr5	132860395	132978634	AFF4
	chr5	134099681	134166865	TCF7
	chr5	135882246	135905841	IL9
	chr5	138342685	138447028	KDM3B
	chr5	138450479	138484303	EGR1
	chr5	138595967	138950034	CTNNA1
	chr5	142760377	143239011	ARHGAP26
	chr5	143262931	143450512	NR3C1
	chr5	150038291	150128372	CSF1R
	chr5	150098839	150170872	PDGFRB
	chr5	150209491	150300093	CAMK2A
	chr5	150432635	150459739	RPS14
	chr5	151651096	151696975	SPARC
	chr5	158305683	158424773	LINC02227
	chr5	158680916	159114916	EBF1
	chr5	161532063	161717593	GABRA6
	chr5	168519305	168540634	FBLL1
	chr5	171294248	171327139	TLX3
	chr5	171372116	171426810	NPM1
	chr5	177071905	177113144	FGFR4
	chr5	177116830	177315213	NSD1
	chr5	179791398	179853078	SQSTM1
	chr5	180586506	180664624	FLT4
	chr6	376739	426443	IRF4
	chr6	470154	708139	EXOC2
	chr6	15231069	15537042	JARID2
	chr6	18113311	18170077	TPMT
	chr6	18145329	18233854	KDM1B
	chr6	18208860	18279548	DEK
	chr6	22277244	22312826	PRL
	chr6	26373096	26404874	BTN2A2
	chr6	26956975	27030310	LARRPM
	chr6	29662483	29691155	ZFP57
	chr6	30861421	30915156	DDR1
	chr6	31565565	31588336	TNF
	chr6	31869759	31907698	EHMT2
	chr6	32170968	32194322	AGER
	chr6	33178588	33215665	RXRB
	chr6	33262123	33299832	B3GALT4
	chr6	33303558	33338016	DAXX
	chr6	35437338	35482104	FANCE
	chr6	36579353	36620600	SRSF3
	chr6	36661460	36702337	CDKN1A
	chr6	37423219	37492827	CMTR1
	chr6	41779896	41905375	USP49
	chr6	41919934	42065357	CCND3
	chr6	42731958	42883558	BICRAL
	chr6	42950754	42973880	GNMT
	chr6	43755184	43801487	VEGFA
	chr6	44209553	44244142	SLC29A1
	chr6	44248166	44275788	NFKBIE
	chr6	73451578	73519236	MTO1
	chr6	87136803	87280943	ZNF292
	chr6	89819894	89884436	CASP8AP2
	chr6	93225020	93434687	EPHA7
	chr6	99359401	99404195	COQ3
	chr6	99596774	99625578	PRDM13
	chr6	105978463	106124939	PRDM1
	chr6	107055182	107125515	BEND3
	chr6	108544835	108699774	FOXO3
	chr6	108833416	108989476	ARMC2
	chr6	108969309	109109846	SESN1
	chr6	110233940	110368349	METTL24
	chr6	111540381	111621906	TRAF3IP2
	chr6	111650332	111883452	FYN
	chr6	112039075	112084686	CCN6
	chr6	113918028	114026308	HDAC2
	chr6	117272353	117440942	ROS1
	chr6	117545269	117617542	GOPC
	chr6	118798442	118950162	MCM9
	chr6	125976479	126213817	TRMT11
	chr6	128868138	129531566	LAMA2
	chr6	130003699	130151449	L3MBTL3
	chr6	134154248	134333112	SGK1
	chr6	135166308	135234173	MYB
	chr6	137852214	137898314	TNFAIP3
	chr6	138780911	138919070	ECT2L
	chr6	143994916	144018262	HYMAI
	chr6	144135487	144206939	STX11
	chr6	149739444	149821420	PCMT1
	chr6	149953943	149983715	ULBP1
	chr6	150051053	150079121	ULBP3
	chr6	151349115	151406559	ZBTB2
	chr6	151442258	151480101	ARMT1
	chr6	151641691	152144619	ESR1
	chr6	155246134	155324493	TFB1M
	chr6	159715585	159766319	WTAP
	chr6	160106815	160173718	SLC22A1
	chr6	160156061	160292638	SLC22A2
	chr6	160976727	161132385	MAP3K4
	chr6	161332417	162742775	PRKN
	chr6	163399000	163593592	QKI
	chr6	166573009	166596678	RAMACL
	chr6	167811893	167987023	AFDN
	chr6	167816893	167982023	AFDN
	chr6	170520120	170568307	PSMB1
	chr7	2224195	2252205	MRM2
	chr7	2891142	3059228	CARD11
	chr7	5511409	5578902	ACTB
	chr7	5955925	6024130	PMS2
	chr7	6359527	6418967	RAC1
	chr7	13876229	14006425	ETV1
	chr7	22715884	22742002	IL6
	chr7	26161151	26211529	HNRNPA2B1
	chr7	27131052	27153681	HOXA5
	chr7	27152438	27185180	HOXA9
	chr7	27155605	27195261	HOXA10
	chr7	27227700	27265493	EVX1
	chr7	30687985	30767602	INMT
	chr7	30742137	30902081	INMT-MINDY4
	chr7	38244643	38288636	TARP
	chr7	38368704	38646420	AMPH
	chr7	41652168	41720834	INHBA
	chr7	49840421	50131329	ZPBP
	chr7	50289068	50420101	IKZF1
	chr7	50434128	50460390	FIGNL1
	chr7	50448436	50575405	DDC
	chr7	55009017	55221628	EGFR
	chr7	66972680	67010693	SBDS
	chr7	69583296	70808506	AUTS2
	chr7	72937581	72964790	NSUN5P2
	chr7	73292516	73318826	NSUN5
	chr7	73673597	73708212	BUD23
	chr7	74012789	74084907	ELN
	chr7	75400322	75426794	NSUN5P1
	chr7	78002055	79468667	MAGI2
	chr7	80359575	80689277	CD36
	chr7	81684010	81785438	HGF
	chr7	86628909	86879879	GRM3
	chr7	87488017	87728323	ABCB1
	chr7	92589921	92851573	CDK6
	chr7	98862933	99065831	TRRAP
	chr7	99633194	99694998	CYP3A5
	chr7	99741960	99799248	CYP3A4
	chr7	100418322	100444126	MEPCE
	chr7	100658567	100694174	GNB2
	chr7	100865103	100898664	SRRT
	chr7	101800904	102298958	CUX1
	chr7	103435207	103524007	SLC26A5-AS1
	chr7	103456381	104004658	RELN
	chr7	104930943	105125019	KMT2E
	chr7	106850278	106923980	PIK3CG
	chr7	107733073	107771667	CBLL1
	chr7	112809147	112949875	BMT2
	chr7	116514994	116571179	CAV1
	chr7	116657196	116813377	MET
	chr7	124807386	124944983	POT1
	chr7	128231278	128267629	LEP
	chr7	128466729	128516602	METTL2B
	chr7	129173633	129228545	SMO
	chr7	134427356	134474284	AKR1B1
	chr7	139028515	139147122	ZC3HAV1
	chr7	140074746	140186983	KDM7A
	chr7	140704327	140939929	BRAF
	chr7	141957631	141988773	TAS2R38
	chr7	142840061	142886094	EPHB6
	chr7	142926114	142977363	KEL
	chr7	143380289	143418856	EPHA1
	chr7	148792257	148899321	EZH2
	chr7	152119922	152451644	KMT2C
	chr7	155784980	155827463	SHH
	chr8	11661959	11775002	GATA4
	chr8	12172096	12204133	FAM86B1
	chr8	12414411	12446406	FAM86B2
	chr8	12935642	13041503	TRMT9B
	chr8	17907842	18044948	PCM1
	chr8	22104419	22143384	HR
	chr8	22672659	22708480	EGR3
	chr8	27301482	27469391	PTK2B
	chr8	30821544	30923008	TEX15
	chr8	31018788	31191138	WRN
	chr8	31624222	32870666	NRG1
	chr8	37680782	37715019	ZNF703
	chr8	37769191	37859896	ADGRA2
	chr8	38095493	38154076	ASH2L
	chr8	38259704	38392272	NSD3
	chr8	38385215	38483834	FGFR1
	chr8	41914479	42066994	KAT6A
	chr8	47721913	47753164	CEBPD
	chr8	47758111	47975178	PRKDC
	chr8	51807575	51909186	PCMTD1
	chr8	54442935	54475892	SOX17
	chr8	55763446	55836445	TGS1
	chr8	55864835	56029169	LYN
	chr8	58790412	59134147	TOX
	chr8	60663740	60883028	CHD7
	chr8	67937046	68252032	PREX2
	chr8	70041651	70081693	PRDM14
	chr8	80952810	81127068	PAG1
	chr8	89909515	90018228	NBN
	chr8	91939967	92118286	RUNX1T1
	chr8	94477689	94563529	VIRMA
	chr8	98361228	98952827	STK3
	chr8	116756505	116859463	UTP23
	chr8	116830934	116889776	RAD21
	chr8	116864424	116886868	RAD21-AS1
	chr8	123482889	123556206	FBXO32
	chr8	124440820	124472150	TRMT12
	chr8	127720434	127757951	MYC
	chr8	132765358	132858807	PHF20L1
	chr8	140647900	141012216	PTK2
	chr8	143842324	143893467	EPPK1
	chr8	144496288	144532845	RECQL4
	chr9	1965290	2208624	SMARCA2
	chr9	4969390	5144948	JAK2
	chr9	5113880	5195647	INSL6
	chr9	5435503	5485566	CD274
	chr9	5495531	5586282	PDCD1LG2
	chr9	6710863	7185648	KDM4C
	chr9	8304246	10623002	PTPRD
	chr9	20326669	20637499	MLLT3
	chr9	21067104	21087942	IFNB1
	chr9	21206373	21227311	IFNA16
	chr9	21470839	21492313	IFNE
	chr9	21792636	21947651	MTAP
	chr9	21952752	22010301	CDKN2A
	chr9	21984139	22138103	CDKN2B-AS1
	chr9	21987903	22024305	CDKN2B
	chr9	27094141	27245174	TEK
	chr9	33735679	33814231	PRSS3
	chr9	35058835	35095004	FANCG
	chr9	36818269	37049268	PAX5
	chr9	37105574	37373149	ZCCHC7
	chr9	37743803	37788972	TRMT10B
	chr9	71673366	71826690	CEMIP2
	chr9	74970790	75038423	CARNMT1
	chr9	77701097	78046811	GNAQ
	chr9	79556773	79741882	TLE4
	chr9	81568683	81704547	TLE1
	chr9	84653375	85110751	NTRK2
	chr9	90786787	90913549	SYK
	chr9	93566584	93689587	PHF2
	chr9	95084054	95441796	FANCC
	chr9	95427980	95532057	PTCH1
	chr9	97623668	97683748	NCBP1
	chr9	97894489	97932500	TRMO
	chr9	99094038	99164192	TGFBR1
	chr9	105647457	105678124	TAL2
	chr9	107469852	107505482	KLF4
	chr9	112471827	112684397	KIAA1958
	chr9	113206544	113279492	SLC31A1
	chr9	117689175	117739735	TLR4
	chr9	120845651	120904896	PHF19
	chr9	121064660	121187729	CNTRL
	chr9	121557057	121795530	DAB2IP
	chr9	124471236	124517420	NR5A1
	chr9	125732345	125982377	PBX3
	chr9	128668424	128711400	SET
	chr9	128809651	128839794	SPOUT1
	chr9	129598884	129646135	NTMT1
	chr9	130654594	130692986	PRDM12
	chr9	130698043	130902675	ABL1
	chr9	131110573	131249663	NUP214
	chr9	132360548	132421851	TTF1
	chr9	132876348	132961874	TSC1
	chr9	134302098	134455585	RXRA
	chr9	136418619	136449845	INPP5E
	chr9	136479433	136561048	NOTCH1
	chr9	136866912	136941607	TRAF2
	chr9	137608992	137880016	EHMT1
	chrX	1172549	1227723	CRLF2
	chrX	1258800	1320381	CSF2RA
	chrX	1393139	1463762	ASMTL
	chrX	1447581	1552185	P2RY8
	chrX	1581604	1612520	AKAP17A
	chrX	1605059	1653081	ASMT
	chrX	2476414	2510976	ZBED1
	chrX	2681187	2751309	CD99
	chrX	14675388	14888255	FANCB
	chrX	15775156	15845694	ZRSR2
	chrX	31082677	33354609	DMD
	chrX	40034815	40192329	BCOR
	chrX	41070445	41251579	USP9X
	chrX	41318348	41379472	DDX3X
	chrX	44858188	45127779	KDM6A
	chrX	47130221	47201813	RBM10
	chrX	47546205	47586908	ARAF
	chrX	48466021	48496364	FTSJ1
	chrX	48685554	48719016	SUV39H1
	chrX	48771540	48809311	GATA1
	chrX	51396948	51418843	EZHIP
	chrX	52881306	52918560	FAM156B
	chrX	52916402	53005472	FAM156A
	chrX	53067367	53103540	TSPYL2
	chrX	53161283	53240422	KDM5C
	chrX	53359149	53437728	SMC1A
	chrX	53421258	53444370	HSD17B10
	chrX	53926676	54058958	PHF8
	chrX	64170117	64220708	AMER1
	chrX	67529021	67745619	AR
	chrX	71092404	71127108	IL2RG
	chrX	71103543	71159103	MED12
	chrX	71224624	71270146	ZMYM3
	chrX	71351222	71547374	TAF1
	chrX	77489880	77801233	ATRX
	chrX	86138451	86842604	DACH2
	chrX	100999346	101062116	TRMT2B
	chrX	101334338	101405796	BTK
	chrX	110929285	111242361	PAK3
	chrX	118717133	118804535	IL13RA1
	chrX	119459802	119606083	UBE2A
	chrX	123844712	123928972	XIAP
	chrX	123945212	124437664	STAG2
	chrX	123949233	123971341	STAG2-AS1
	chrX	124212868	124388197	SH2D1A
	chrX	129966107	130073071	BCORL1
	chrX	134358288	134443791	PHF6
	chrX	149586556	149641912	TMEM185A
	chrX	154011573	154147103	MECP2
	chrX	154374955	154424168	RPL10
	chrX	155987696	156020817	IL9R
	chrY	1258800	1320381	CSF2RA
	chrY	1393139	1463762	ASMTL
	chrY	1581604	1612520	AKAP17A
	chrY	1605059	1653081	ASMT
	chrY	2476414	2510976	ZBED1
	chrY	2681187	2751309	CD99
	chrY	2925281	2992506	ZFY
	chrY	57174216	57207337	IL9R

## Sheet: Suppl. Table 3
	Supplementary Table S3: Sequencing output parameters for three enrichment strategies.​
	Run	Enrichment method	Chemistry	Instrument	Barcoding	Total reads (M)	Passed bases (Mb)	N50 (Kbp)	Pore occupancy (%)	ROIs coverage
	1	Adaptive	LSK110, R9.4.1	MinION	No	16.28	7180	0.509	84	12.3
	2	Cas9	LSK110, R9.4.1	MinION	No	0.57	2860	15.42	19	231.3
	3	Cas9	LSK110, R9.4.1	MinION	No	0.32	141	0.744	6	49
	4	Cas9	LSK110, R9.4.1	MinION	No	0.299	611	3.92	17	32.7
	5	Adaptive	LSK110, R9.4.1	MinION	No	6.32	5870	0.65	64	15.8
	6	Adaptive	NBD114, R10.4.1	PromethION	Yes	4.22	3890	8.91	76	9.88
	7	Adaptive	NBD114, R10.4.1	PromethION	Yes	16.1	13840	0.779	50	11.5
	8	Cas9	LSK110, R9.4.1	MinION	No	0.27	295	26.78	8	46.1
	9	Cas9	NBD114, R10.4.1	PromethION	Yes	0.023	810	1.78	55	37.6
	10	Cas9	NBD114, R10.4.1	PromethION	Yes	6.85	14590	6.4	41	22.3

## Sheet: Suppl. Table 4
	Supplementary table S4: Breakpoints detected using various enrichment methods and tools in analyzed cell lines.
	Run	Enrichment method	Chemistry	Barcoding	Tool	DOHH-2 (14;18 / 8;14)	DOHH-2 Coordinates	DOHH-2 AF (%)	DOHH-2 Reads ref:alt	Maver-1 (11;14 / 8;22)	Maver-1 Coordinates	Maver-1 AF (%)	Maver-1 Reads ref:alt	JVM-2 (11;14)	JVM-2 Coordinates	JVM-2 AF (%)	JVM-2 Reads ref:alt	Ramos (8;14)	Ramos Coordinates	Ramos AF (%)	Ramos Reads ref:alt	NALM-6 (5;12)	REH (12;21)	REH Coordinates	REH AF (%)	REH Reads ref:alt	ML-2 (6;11)	ML-2 Coordinates	ML-2 AF (%)	ML-2 Reads ref:alt	Granta-452 (9;14;18)	KCL-22 (9;22)	KCL-22 Coordinates	KCL-22 AF (%)	KCL-22 Reads ref:alt
	1	Adaptive	LSK110, R9.4.1	No	NanoSV	14;18 and 8;14	14:105913233-18:63126259; 8:127735954-14:105647943	9; 21	22:2; 14:3	11;14 (8;22 ND)	11:69532090-14:105904684; 11:69532103-14:105864253	18; 50	11:2; 11:11	11;14	11:69532090-14:105904684; 11:69532103-14:105864253	18; 50	11:2; 11:11	8;14	8:127735954-14:105647943	21	14:3	NA	NA	-	-	-	NA	-	-	-	NA	NA	-	-	-
					Sniffles	14;18 and 8;14	14:105913233-18:63126265; 8:127735455-14:105647943	10; 15	18:2; 11:2	11;14 (8;22 ND)	11:69532103-14:105863528	57	6:8	11;14	11:69532103-14:105863528	57	6:8	8;14	8:127735455-14:105647943	15	11:2	NA	NA	-	-	-	NA	-	-	-	NA	NA	-	-	-
	2	Cas9	LSK110, R9.4.1	No	NanoSV	8;14 (14;18 ND)	8:127735729-14:105857796	7	1173:92	11;14 (8;22 ND)	11:69532103-14:105864253	92	46:530	11;14	11:69532103-14:105864253	92	46:530	8;14	8:127735729-14:105857796	7	1173:92	NA	NA	-	-	-	NA	-	-	-	NA	NA	-	-	-
					Sniffles	14;18 and 8;14	14:105862724-18:63126265; 8:127735729-14:105855605	15; 54	288:52; 102:120	11;14 (8;22 ND)	11:69532103-14:105862724; 11:69532102-14:105864254	100; 100	0:489; 0:367	11;14	11:69532103-14:105862724; 11:69532102-14:105864254	100; 100	0:489; 0:367	8;14	8:127735729-14:105855605	54	102:120	NA	NA	-	-	-	NA	-	-	-	NA	NA	-	-	-
	3	Cas9+Adaptive	LSK110, R9.4.1	No	NanoSV	8;14 (14;18 ND)	8:127735729-14:105857796	15	204:36	11;14 (8;22 ND)	11:69532103-14:105864253	80	18:75	11;14	11:69532103-14:105864253	80	18:75	8;14	8:127735729-14:105857796	15	204:36	NA	NA	-	-	-	NA	-	-	-	NA	NA	-	-	-
					Sniffles	14;18 and 8;14	14:105862724-18:63126265; 8:127735728-14:105857797; 8:127735729-14:105855605	9; 9; 64	66:7; 183:19; 21:38	11;14 (8;22 ND)	11:69532103-14:105862724; 11:69532102-14:105864254	100; 100	0:72; 0:33	11;14	11:69532103-14:105862724; 11:69532102-14:105864254	100; 100	0:72; 0:33	8;14	8:127735728-14:105857797; 8:127735729-14:105855605	9; 64	183:19; 21:38	NA	NA	-	-	-	NA	-	-	-	NA	NA	-	-	-
	4	Cas9	LSK110, R9.4.1	No	NanoSV	8;14 (14;18 ND)	8:127735729-14:105857796	12	204:27	11;14 (8;22 ND)	11:69532103-14:105864253	65	09:17:00	11;14	11:69532103-14:105864253	65	09:17:00	8;14	8:127735729-14:105857796	12	204:27	ND	NA	-	-	-	NA	-	-	-	NA	NA	-	-	-
					Sniffles	14;18 and 8;14	14:105862724-18:63126265; 8:127735728-14:105857797; 8:127735729-14:105855605	5; 6; 64	76:4; 190:13; 17:31	11;14 (8;22 ND)	11: 69532103-14:105862724	72	05:13:00	11;14	11: 69532103-14:105862724	72	05:13:00	8;14	8:127735728-14:105857797; 8:127735729-14:105855605	6; 64	190:13; 17:31	ND	NA	-	-	-	NA	-	-	-	NA	NA	-	-	-
	5	Adaptive	LSK110, R9.4.1	No	NanoSV	NA	-	-	-	8;22 (11;14 ND)	22:22906992-8:128056631	18	9:2	NA	-	-	-	ND	-	-	-	NA	ND	-	-	-	ND	-	-	-	NA	NA	-	-	-
					Sniffles	NA	-	-	-	8;22 (11;14 ND)	22:22906993-8:128054964	18	9:2	NA	-	-	-	ND	-	-	-	NA	ND	-	-	-	ND	-	-	-	NA	NA	-	-	-
	6	Adaptive	NBD114, R10.4.1	Yes	NanoSV	NA	-	-	-	ND	-	-	-	NA	-	-	-	8;14	8:127735721-14:105857802	66	1:2	NA	ND	-	-	-	ND	-	-	-	NA	NA	-	-	-
					Sniffles	NA	-	-	-	ND	-	-	-	NA	-	-	-	8;14	8:127732089-14:105857804	100	0:2	NA	ND	-	-	-	ND	-	-	-	NA	NA	-	-	-
	7	Adaptive	NBD114, R10.4.1	Yes	NanoSV	NA	-	-	-	11;14 (8;22 ND)	11:69532108-14:105864253	80	1:4	NA	-	-	-	ND	-	-	-	NA	NA	-	-	-	NA	-	-	-	ND	9;22	9:130788818-22:23289929	50	1:1
					Sniffles	NA	-	-	-	11;14 (8;22 ND)	11:69532108-14:105864254; 11:69532108-14:105864253	66; 80	1:2; 1:4	NA	-	-	-	ND	-	-	-	NA	NA	-	-	-	NA	-	-	-	ND	ND	-	-	-
	8	Cas9	LSK110, R9.4.1	No	NanoSV	NA	-	-	-	NA	-	-	-	NA	-	-	-	8;14	8:127735729-14:105857796	46	164:141	NA	NA	-	-	-	NA	-	-	-	NA	NA	-	-	-
					Sniffles	NA	-	-	-	NA	-	-	-	NA	-	-	-	8;14	8:127735729-14:105855605; 8:127735728-14:105857797	100; 56	0:146; 79:101	NA	NA	-	-	-	NA	-	-	-	NA	NA	-	-	-
	9	Cas9	NBD114, R10.4.1	Yes	NanoSV	14;18 and 8;14	14:105863255-18:63126265; 14:105647946-8:127735959	85; 100	2:11; 0:6	11;14 (8;22 ND)	11:69532103-14:105864253	100	0:84	NA	-	-	-	8;14	8:127735729-14:105857796	60	35:57	NA	NA	-	-	-	NA	-	-	-	NA	NA	-	-	-
					Sniffles	14;18 and 8;14	14:105862724-18:63126265; 14:105647947-8:127735958; 14:105647793-8:127735959	100; 100; 33	0:11; 0:5; 4:2	11;14 (8;22 ND)	11:69532103-14:105862724	96	3:77	NA	-	-	-	8;14	8:127735729-14:105855605	41	23:16:00	NA	NA	-	-	-	NA	-	-	-	NA	NA	-	-	-
	NA= not analyzed, ND= not detected

## Sheet: Suppl. Table 5
	Supplementary table S5: Breakpoints in five lymphoma samples detected by Cas9-excision strategy and previously identified by orthogonal methods.
	Sample/ barcode	Diagnosis	Method	Translocation	Coordinates	AF (%)	Reads ref:alt
	01/B42	FL	ONT-NanoSV	IGHJ::BCL2	14:105863234-18:63126236	16	21:4
			ONT-Sniffles		14:105862744-18:63126249	22	14:4
			NGS (panel LYNX)		14:105886061-18:63126238	5.2	110:6
			OGM (Bionano)		NA
	02/B43	MZL	ONT-NanoSV	IGHJ::BCL2	14:105863255-18:63126192	52	27:30
			ONT-Sniffles		14:105862724-18:63126192	86	5:31
			NGS (panel LYNX)		14:105863259-18:63126192; 14:105893546-18:63126205	45.9; 30.0	33:28; 140:60
			OGM (Bionano)		NA
	03/B44	DLBCL	ONT-NanoSV	no	no translocation	-	-
			ONT-Sniffles		no translocation	-	-
			NGS (panel LYNX)		no translocation	-	-
			OGM (Bionano)		no translocation	-	-
	04/B45	DLBCL	ONT-NanoSV	IGHD::BCL2	14:105863254-18:63126269	73	20:54
			ONT-Sniffles		14:105862724-18:63126269	100	0:54
			NGS (panel LYNX)		14:105916830-18:63126262	31	160:72
			OGM (Bionano)		14:105558468-18:63127625	41	-
	05/B46	FL	ONT-NanoSV	IGHD::BCL2	14:105864251-18:63096723	100	0:23
			ONT-Sniffles		14:105864252-18:63096722	40	34:23
			NGS (panel LYNX)		14:105904671-18:63096725; 14:105864252-18:63096723	68.5; 65.8	35:76; 62:119
			OGM (Bionano)		14:105906228-18:63093680	42	-
	Legend: AF - allelic frequency, FL - follicular lymphoma, MZL - marginal zone lymphoma, DLBCL - diffuse large B-cell lymphoma, ONT - Oxford Nanopore Technologies, NGS - Next generation sequencing, OGM - optical genome mapping. Reference NGS panel LYNX: PMID 40346678, 34082072.
